# Supplementary material for: Foliar Lesions Induced by Pestalotiopsis arengae in Oil Palm (O × G) in the Colombian Southwest Palm Zone
Source: J Fungi (Basel). 2023 Dec 29;10(1):24. doi: 10.3390/jof10010024 (PMC10817598; doi:10.3390/jof10010024)
Supplement: Supplementary file 1 [file jof-10-00024-s001.zip]

Archive with 1 entries (1 files):
- jof-2641372-supplementary.pdf
